# Supplementary material for: The phage gene wmk is a candidate for male killing by a bacterial endosymbiont
Source: PLoS Pathog. 2019 Sep 10;15(9):e1007936. doi: 10.1371/journal.ppat.1007936 (PMC6736233; doi:10.1371/journal.ppat.1007936)
Supplement: S1 Table — All wBif phage genes are listed with scaffold numbers and annotations. Mobile elements were removed from further analysis, but all other genes were evaluated for presence in other strains, disruptions in other strains, E-20 thresholds. Remaining genes that fit all criteria were included in the final candidate list (Table 1). (XLSX) [file ppat.1007936.s010.xlsx]

## Sheet: Sheet1
Contig	All wBif phage genes	Blast	Results
		1:1 wMel Blastp
wBif Query	wBif Annotation	Ref-Seq Coverage	E-value	Pairwise % Identity	wMel locus tag	wRec locus tag(s)	wInn	wBor
Final Gene	Candidates
4.4	Ankyrin repeat	0.93	3e-35	0.32	WD0550	wrec0541	Scaffold 84	Scaffold 6
4.6	Transcriptional regulator	0.91	9e-25	0.28	WD0626	wrec0560	Scaffold 13	Scaffold 6
4.8	Rpn	1	0	0.85	WD0627	wrec0561	Scaffold 100	Scaffold 10
4.9	HP	0.97	1e-98	0.81	WD0628	wrec0562	Scaffold 19	Contig 31
4.10	CifA	0.99	0	0.7	WD0631	wrec0566	Scaffold 19	Contig 31
12.1	Rpn	100	0	0.98	WD0296	wrec0561	Scaffold 100	Scaffold 10
12.31	PLDc-Nuc	0.91	4e-64	0.55	WD1243	wrec1232	Contig 3	Contig 31
REMOVED: E-20 threshold
12.11	HP with SMC_N	9%%	2e-19	0.62	WD0234	wrec0234	Scaffold 86	Contig 31
12.21	HP with SMC_N	0.64	6e-18	0.33	WD0462	wrec0457	Scaffold 30/Scaffold 5	Contig 23
REMOVED: Disrupted in another strain		wMel locus	wRec	wInn	wBor	wBif
4.5	Ankyrin repeat	WD0147	DISRUPTED			PARTIAL
4.13	Ankyrin repeat	WD0073	wrec0060	DISRUPTED		PARTIAL
12.6	Ankyrin repeat*	WD0385	DISRUPTED			PARTIAL
12.10	Ankyrin repeat*	WD0766	DISRUPTED			PARTIAL
11.6	HP, partial	WD1278	wrec1268	DISRUPTED		DISRUPTED
11.8	HP, partial	WD1278	wrec1268	DISRUPTED		DISRUPTED
12.2	HP, partial	WD0295	wrec0284	Scaffold 100	Scaffold 10	DISRUPTED
12.3	HP, partial	WD0295	wrec0284	Scaffold 100	Scaffold 10	DISRUPTED
REMOVED: Mobile element
1.1	IS5, orfB
4.1	Reverse transcriptase, group II intron origin
4.11	IS5, orfA
4.12	IS5, orfB
11.1	IS5, orfA
11.2	IS5, orfB
11.3	Reverse transcriptase, group II intron origin
11.4	Reverse transcriptase, group II intron origin
11.9	IS5, orfA
11.10	IS5, orfB
12.4	Putative IS4
12.7	IS256
12.8	IS256
12.9	putative IS5
12.12	IS481
12.13	IS481
12.14	IS481
12.15	Reverse transcriptase, group II intron origin
12.16	Reverse transcriptase, group II intron origin
12.19	IS5, orfB
12.20	IS5, orfA
12.23	Recombinase, partial
12.24	Recombinase, partial
12.25	IS5, orfA
12.26	IS5, orfB
12.32	Reverse transcriptase, group II intron origin
REMOVED: Not present in all query strains		wMel locus	wMel	wRec	wInn	wBor
1.2	membrane protein	WD0621		ABSENT
1.3	UDP-glucose 6-dehydrogenase	WD0620		ABSENT
1.4	GlpT/PgpT/UhpT transporter family protein	WD0619		ABSENT
1.5	L-allo-threonine aldolase	WD0618		ABSENT
1.6	L-allo-threonine aldolase	WD0617		ABSENT
1.7	ABC transporter	WD0616		ABSENT
1.8	HP	WD0615		ABSENT
1.9	HP	WD0614		ABSENT
1.10	glycosyl transferase	WD0613		ABSENT
1.11	NAD-dependent epimerase/dehydratase family protein	WD0612		ABSENT
1.12	UDP-N-acetylglucosamine pyrophosphorylase-related protein CDS	WD0611		ABSENT
4.2	Patatin, partial	WD0565		ABSENT
4.3	HP		ABSENT	ABSENT
4.7	DNA ligase		ABSENT	ABSENT
11.5	Patatin, disrupted			ABSENT
11.7	Lipase		ABSENT	ABSENT
11.11	SNF2 Helicase	WD0610		ABSENT
11.12	DEAD-like helicase		ABSENT	ABSENT
12.5	HP		ABSENT	ABSENT
12.17	HP		ABSENT	ABSENT
12.18	HP		ABSENT	ABSENT
12.22	Ankyrin repeat	WD0633		ABSENT
12.27	Transcriptional regulator, partial	WD0622		ABSENT
12.28	Transcriptional regulator, partial	WD0622		ABSENT
12.29	HP		ABSENT	ABSENT
12.30	Patatin	WD0565		ABSENT
13.1	Recombinase	WD0519		wrec0511	ABSENT	ABSENT
13.2	HP		ABSENT	ABSENT
13.3	SecA		ABSENT	ABSENT
13.4	SecA		ABSENT	ABSENT
