# Supplementary material for: The phage gene wmk is a candidate for male killing by a bacterial endosymbiont
Source: PLoS Pathog. 2019 Sep 10;15(9):e1007936. doi: 10.1371/journal.ppat.1007936 (PMC6736233; doi:10.1371/journal.ppat.1007936)
Supplement: S2 Table — All non-wMel Wolbachia Wmk homologs with a reciprocal BLASTp E-value of E-15 or above were included, and all have a reciprocal best BLAST (RBB) of the Wmk protein in wMel. Accession numbers for NCBI are included. (XLSX) [file ppat.1007936.s011.xlsx]

## Sheet: Sheet1
Organism	Accession	BLASTp E-value	RBB in wMel	Reciprocal BLASTp E-value to Wmk
Wolbachia endosymbiont of Wuchereria bancrofti (wWb)	WP_088415462.1	1e-36	WD0626	6e-42
Wolbachia endosymbiont strain TRS of Brugia malayi (wBm)	AAW70776.1	5e-22	WD0626	2e-27
Wolbachia endosymbiont of Brugia malayi (wBm)	WP_050707658.1	2e-19	WD0626	5e-25
Wolbachia endosymbiont of Pratylenchus penetrans (wPpe)	WP_070064999.1	1e-13	WD0626	4e-19
Rickettsiales bacterium Ac37b	WP_038602295.1	5e-11	WD0626	2e-16
Ehrlichia canis str. Oklahoma	AAK28679.1	8e-11	WD0626	6e-16
Ehrlichia canis str. Jake	WP_011305001.1	9e-11	WD0626	6e-16
Candidatus Neoehrlichia lotoris	WP_084229825.1	8e-10	WD0626	5e-15
