# Supplementary material for: The phage gene wmk is a candidate for male killing by a bacterial endosymbiont
Source: PLoS Pathog. 2019 Sep 10;15(9):e1007936. doi: 10.1371/journal.ppat.1007936 (PMC6736233; doi:10.1371/journal.ppat.1007936)
Supplement: S4 Table — All homologs listed are those used for S1B Fig. Accession numbers for NCBI are included. (XLSX) [file ppat.1007936.s013.xlsx]

## Sheet: Sheet1
wmk homolog label	Strain	NCBI Accession	Reciprocal Best BLASTp to wMel	Reciprocal BLASTp E-value to Wmk
Wmk	wMel	WP_010962718.1	WD0626	0
wRec 0560	wRec	WP_038198911.1	WD0626	0
wInn (0626)	wInn	MK873082	WD0626	0
wBor (0626)	wBor	MK873003	WD0626	9e-163
wMel WD0255	wMel	WP_010962465.1	WD0255	2e-153
wMel WD0623	wMel	WP_010962717.1	WD0623	2e-157
wInn (0623)	wInn	MK873081	WD0255	4e-111
wBor (0623)	wBor	MK873002	WD0255	2e-155
wMel WD0508	wMel	WP_010962645.1	WD0508	5e-108
wMel WD0622	wMel	WP_010962716.1	WD0622	3e-76
wInn (0622)	wInn	MK873080	WD0622	6e-50
wBor (0622)	wBor	MK873001	WD0622	3e-73
wBif (0626)	wBif	MK873005	WD0626	6e-26
* Sequences identified during this study
