# Supplementary material for: The phage gene wmk is a candidate for male killing by a bacterial endosymbiont
Source: PLoS Pathog. 2019 Sep 10;15(9):e1007936. doi: 10.1371/journal.ppat.1007936 (PMC6736233; doi:10.1371/journal.ppat.1007936)
Supplement: S5 Table — All homologs listed are those that were included in the phylogeny from S1A Fig., or were excluded for indicated reasons. Accession numbers for NCBI are included. (XLSX) [file ppat.1007936.s014.xlsx]

## Sheet: Sheet1
wmk homolog label	Strain	Supergroup	NCBI Accession	Contig name	Genome/contig length	Homolog location	Locus Tag	Query coverage	E-value	% identity
wmk	wMel	A	AE017196.1		1267782	611371-612282	WD0626	100	0	100
wHa 02320	wHa	A	CP003884.1		1295804	280755-281666	wHa_02320	100	0	99
wRi 005880	wRi	A	CP001391.1		1445873	632500-633411	wRi_005880	100	0	99
wRi 010540	wRi	A	CP001391.1		1445873	1138959-1139870	wRi_010540	100	0	99
wIncCu 02670	wInc_Cu	A	CP011148.1		1267840	611424-612335	WG67_02670	100	0	99
wPip 0239	wPipPel	B	AM999887.1		1482455	247657-248570	WP0239	99	0	88
wAu 0252	wAu	A	LK055284.1		1268461	250436-251356	WPWAU_0252	100	0	86
wAu 0691	wAu	A	LK055284.1		1268461	666201-667055	WPWAU_0691	94	0	85
wMelPop 03503	wMelPop	A	AQQE01000043.1	contig_00005_6	49467	26890-27801	WMELPOP_03503	100	0	100
wSuzi 042	wSuzi	A	CAOU02000042.1	wsuzi2_contig042	1972	266-1177	N/A	100	0	99
wSuzi 009	wSuzi	A	CAOU02000022.1	wsuzi2_contig009	57878	263-1174	N/A	100	0	99
wAna 0875	wAna	A	AAGB01000100.1	gdan_354	2888	1216-2127	WwAna0875	100	0	99
wRec 0560	wRec	A	JQAM01000018.1		11989	519-1430	wrec0560	100	0	99
wNfe 31	wNfe	A	LYUY01000031.1	NODE_31	12399	703-1598	N/A	98	0	94
wNpa 15a	wNpa	A	LYUX01000015.1	NODE_15	19352	7720-8615	N/A	98	0	94
wNfla 18a	wNfla	A	LYUW01000018.1	NODE_18	19541	10921-11822	N/A	98	0	94
wNleu 18a	wNleu	A	LYUV01000018.1	NODE_18	19173	7718-8613	N/A	98	0	94
wBol1b 0133	wBol1-b	B	CAOH01000056.1	contig 01_7	10792	9781-10692	wBol1_0133	100	0	88
wNpa 14	wNpa	A	LYUX01000014.1	NODE_14	19790	18117-19034	N/A	100	0	87
wNfe 23	wNfe	A	LYUY01000023.1	NODE_23	14002	11199-12116	N/A	100	0	87
wNfla 78a	wNfla	A	LYUW01000078.1	NODE_78	5269	876-1793	N/A	100	0	87
wNleu 8a	wNleu	A	LYUV01000008.1	NODE_8	24767	18223-19140	N/A	100	0	87
wWil 404a	wWil	A	AAQP01000017.1	TSC#14030-0811.24 1101007000404	9036	2974-3894	N/A	100	0	86
wDacB 06900	wDacB	B	LSYY01000169.1	Contig_72	3902	1742-2647	TV41_06900	100	0	85
wDacA 05595	wDacA	A	LSYX01000020.1	Contig_116	2049	23-908	TV42_05595	96	0	85
wAlbB 49002	wAlbB	B	CAGB01000110.1	contig00334-1405	6182	1185-2093	WALBB_490002	98	0	85
wCauB	wCauB	B	MK955149				N/A		0	88
wBor	wBor	A	MK873001				N/A		0	85
wInn	wInn	A	MK873080				N/A		0	85
* Sequences identified during this study
Not Included in Phylogeny
wmk homolog label	Strain	Supergroup	NCBI Accession	Contig name	Genome/contig length	Homolog location	Locus Tag	Query coverage	E-value	% identity	Reason for exclusion
wIncSM 02660	wInc_SM	A	CP011149.1		1267664	611253-612163	WH35_02660	100	0	98	Disrupted ORF
wSim 0298	wSim	A	AAGC01000294.1	gdsi_178	1164	1-742	WwSim0298	81	0	100	Partial, end of contig
wAna 0166	wAna	A	AAGB01000245.1	gdan_78	1374	722-1374	WwAna0166	71	0	100	Partial, end of contig
wPipMol 01121	wPipMol	B	CTEH01000009.1	LargeContigsSCcontig000009	12073	3137-4050	WPM_01121	99	0	88	Flanked by gaps, problematic genome assembly
wPipJHB 1378	wPipJHB	B	ABZA01000018.1	contig_1290	1879	838-1751	C1A_1378	99	0	88	Problematic genome assembly
wBol1b 0010	wBol1-b	B	CAOH01000062.1	contig 18_3	4184	3181-4084	wBol1_0010	100	0	88	Disrupted ORF
wDacA 04625	wDacA	A	LSYX01000092.1	Contig_4	5785	1180-2095	TV42_04625	100	0	87	Disrupted ORF
wPipMol 01211	wPipMol	B	CTEH01000032.1	LargeContigsSCcontig000032	1541	578-1489	WPM_01211	100	0	86	Problematic genome assembly
wPipJHB 1294	wPipJHB	B	ABZA01000007.1	contig_1303	29919	25707-26618	C1A_1294	99	0	85	Problematic genome assembly
